# Supplementary material for: Treatment Protocols for Gestational and Congenital Toxoplasmosis: A Systematic Review and Meta-Analysis
Source: Microorganisms. 2025 Mar 24;13(4):723. doi: 10.3390/microorganisms13040723 (PMC12029831; doi:10.3390/microorganisms13040723)
Supplement: Supplementary file 1 [file microorganisms-13-00723-s001.zip]

Archive with 1 entries (1 files):
- microorganisms-3497125-supplementary.pdf
